# Supplementary material for: Genetic Dissection of Triple Rust Resistance (Leaf, Yellow, and Stem Rust) in Kenyan Wheat Cultivar, “Kasuku”
Source: Plants (Basel). 2025 Mar 23;14(7):1007. doi: 10.3390/plants14071007 (PMC11990868; doi:10.3390/plants14071007)
Supplement: Supplementary file 1 [file plants-14-01007-s001.zip]

Archive with 1 entries (1 files):
- plants-3467131-supplementary.pdf
